# Supplementary material for: Contrasting impacts of two weed species on lowbush blueberry fertilizer nitrogen uptake in a commercial field
Source: PLoS One. 2019 Apr 12;14(4):e0215253. doi: 10.1371/journal.pone.0215253 (PMC6461287; doi:10.1371/journal.pone.0215253)
Supplement: S1 Data — (XLSX) [file pone.0215253.s005.xlsx]

## Sheet: data 15N
						Feuille du bleuet																Aérien Comptonie															Racine Bleuet
	Parcelle	Site	Density	Rep		Superficie parcelle	Ntotal appliqué	15Ntotal appliqué	Biomasse sèche partie	Contenu Ntotal partie	Ntotal partie	Contenu δ15N partie	Contenu 15N partie	Atom % 15N exces	Ntotal partie	Ndff	Ndff	Ntotal	Biomassdry			Superficie parcelle	Ntotal appliqué	15Ntotal appliqué	Biomasse sèche partie	Contenu Ntotal partie	Ntotal partie	Contenu δ15N partie	Contenu 15N partie	Atom % 15N exces	Ntotal partie	Ndff	Ndff	Ntotal	Biomassdry		Superficie parcelle	Ntotal appliqué	15Ntotal appliqué	Biomasse sèche partie	Contenu Ntotal partie	Ntotal partie	Contenu δ15N partie	Contenu 15N partie	Atom % 15N exces	Ntotal partie	Ndff	Ndff	Ntotal
						m2	g N appliqué / parcelle	g 15N appliqué / parcelle	g / parcelle	%	g N / parcelle	‰	Ratio 15N/14N	%	g 15N / parcelle	%	kg N / ha-1	kg / ha	kg / ha			m2	g N appliqué / parcelle	g 15N appliqué / parcelle	g / parcelle	%	g N / parcelle	‰	Ratio 15N/14N	%	g 15N / parcelle	%	kg 15N / ha-1	kg / ha	kg / ha		m2	g N appliqué / parcelle	g 15N appliqué / parcelle	g / parcelle	%	g N / parcelle	‰	Ratio 15N/14N	%	g 15N / parcelle	%	kg 15N / ha-1	kg / ha
	Rep1C-R1-M	Comptonie	1	1		1.0918	4.9131	0.245655	182	1.24114	2.25887	576.64	0.577523	0.211223	0.0130455	5.31048	0.119486	20.6894	1666.97			1.0608	4.7736	0.23868	0	0	0	0	0.3663	0	0	0	0	0	0		0.25	1.125	0.05625	462.9	0.329456	1.52505	357.759	0.497347	0.131047	0.0075848	13.4841	0.303392	61.0021
	Rep2C-R1-M	Comptonie	1	2		0.9999	4.49955	0.224978	127.64	1.27533	1.62783	1135.85	0.782362	0.416062	0.0127355	5.66078	0.127368	16.2799	1276.53			1.0918	4.9131	0.245655	0	0	0	0	0.3663	0	0	0	0	0	0		0.25	1.125	0.05625	639	0.193644	1.23739	352.241	0.495326	0.129026	0.00612909	10.8962	0.245164	49.4954
	Rep3C-R1-M	Comptonie	1	3		1.0608	4.7736	0.23868	112.2	0.946711	1.06221	1140.77	0.784166	0.417866	0.00832948	3.48981	0.0785208	10.0133	1057.69			0.9999	4.49955	0.224978	137.1	1.34515	1.84419	3.2523	0.367491	0.00119132	0.00677725	3.01241	0.0677793	18.4438	1371.14		0.25	1.125	0.05625	442.8	0.182209	0.806821	453.947	0.532581	0.166281	0.00429698	7.63907	0.171879	32.2729
	Rep1C-R2-M	Comptonie	2	1		1.0816	4.8672	0.24336	177.7	1.81154	3.21911	771.96	0.649069	0.282769	0.0208942	8.58574	0.193179	29.7625	1642.94			1.0816	4.8672	0.24336	261.4	1.47911	3.86639	4.58164	0.367978	0.00167826	0.0142275	5.84626	0.131541	35.7469	2416.79		0.25	1.125	0.05625	606.2	0.516868	3.13325	340.389	0.490984	0.124684	0.0153838	27.349	0.615352	125.33
	Rep2C-R2-M	Comptonie	2	2		1.0506	4.7277	0.236385	178.9	1.22676	2.19468	1108.46	0.772329	0.406029	0.0169502	7.17057	0.161338	20.8898	1702.84			1.0506	4.7277	0.236385	186.5	0.629146	1.17336	1737.98	1.00292	0.636623	0.0117679	4.97826	0.112011	11.1684	1775.18		0.25	1.125	0.05625	399.5	0.331715	1.3252	420.032	0.520158	0.153858	0.00689314	12.2545	0.275725	53.0081
	Rep3C-R2-M	Comptonie	2	3		1.0914	4.9113	0.245565	141.3	0.98794	1.39596	1337.43	0.856201	0.489901	0.0119522	4.86723	0.109513	12.7905	1294.67			1.0914	4.9113	0.245565	368.1	1.36119	5.01055	15.0931	0.371829	0.00552862	0.0186307	7.58685	0.170704	45.9094	3372.73		0.25	1.125	0.05625	411.1	0.251443	1.03368	607.312	0.588758	0.222458	0.00608589	10.8194	0.243436	41.3473
	Rep1C-R3-M	Comptonie	3	1		1.071	4.8195	0.240975	216.2	1.34547	2.9089	718.195	0.629375	0.263075	0.0183079	7.59742	0.170942	27.1606	2018.67			1.071	4.8195	0.240975	292.8	1.20067	3.51556	2.22872	0.367116	0.000816381	0.0129062	5.35583	0.120506	32.8251	2733.89		0.25	1.125	0.05625	551.8	0.369989	2.0416	292.136	0.473309	0.107009	0.00966308	17.1788	0.386523	81.664
	Rep2C-R3-M	Comptonie	3	2		1.0914	4.9113	0.245565	191	1.15178	2.1999	1214.47	0.811161	0.444861	0.0178447	7.2668	0.163503	20.1567	1750.05			1.0914	4.9113	0.245565	235.4	1.39392	3.28129	11.6782	0.370578	0.00427773	0.0121597	4.95174	0.111414	30.065	2156.86		0.25	1.125	0.05625	560.7	0.250696	1.40565	448.075	0.53043	0.16413	0.007456	13.2551	0.29824	56.2261
	Rep3C-R3-M	Comptonie	3	3		1.1	4.95	0.2475	144.6	1.48508	2.14742	521.947	0.557489	0.191189	0.0119716	4.83703	0.108833	19.522	1314.55			1.1	4.95	0.2475	581.4	1.21555	7.06723	25.3229	0.375576	0.0092758	0.0265428	10.7244	0.241298	64.2475	5285.45		0.25	1.125	0.05625	382.3	0.447802	1.71195	377.932	0.504737	0.138437	0.00864082	15.3615	0.345633	68.4779
	Rep1C-R4-M	Comptonie	4	1		1.23	5.535	0.27675	225.7	1.43534	3.23956	424.975	0.521968	0.155668	0.0169095	6.11002	0.137475	26.3379	1834.96			1.23	5.535	0.27675	465.6	1.22355	5.69687	63.3266	0.389497	0.0231965	0.0221891	8.01775	0.180399	46.316	3785.37		0.25	1.125	0.05625	489.6	0.533769	2.61333	273.82	0.4666	0.1003	0.0121938	21.6779	0.487753	104.533
	Rep2C-R4-M	Comptonie	4	2		1.1236	5.0562	0.25281	156.6	1.30432	2.04256	999.492	0.732414	0.366114	0.01496	5.91748	0.133143	18.1787	1393.73			1.1236	5.0562	0.25281	369.5	1.22872	4.54011	7.45096	0.369029	0.00272929	0.0167543	6.62724	0.149113	40.4068	3288.54		0.25	1.125	0.05625	697.4	0.31555	2.20065	389.637	0.509024	0.142724	0.0112018	19.9143	0.448073	88.0258
	Rep3C-R4-M	Comptonie	4	3		1.0914	4.9113	0.245565	277.4	1.18952	3.29971	657.73	0.607226	0.240926	0.0200367	8.15944	0.183588	30.2338	2541.69			1.0914	4.9113	0.245565	308.9	1.27652	3.94316	15.4568	0.371962	0.00566183	0.014667	5.97277	0.134387	36.1294	2830.31		0.25	1.125	0.05625	659.4	0.40754	2.68732	296.059	0.474746	0.108446	0.0127579	22.6808	0.510318	107.493
						Feuille du bleuet																Aérien Danthonie															Racine Bleuet
	Rep1D-R1-M	Danthonie	1	1		1.02	4.59	0.2295	219	1.17161	2.56582	787.341	0.654703	0.288403	0.0167985	7.31961	0.164691	25.1551	2147.06			1.0609	4.77405	0.238702	0	0	0	0	0.3663	0	0	0	0	0	0		0.25	1.125	0.05625	309	0.246336	0.761178	545.752	0.566209	0.199909	0.00430986	7.66197	0.172394	30.4471
	Rep2D-R1-M	Danthonie	1	2		1.0609	4.77405	0.238702	112.9	1.01557	1.14657	1597.75	0.951554	0.585254	0.0109103	4.57066	0.10284	10.8076	1064.19			1.1025	4.96125	0.248062	0	0	0	0	0.3663	0	0	0	0	0	0		0.25	1.125	0.05625	283.9	0.279515	0.793543	539.846	0.564046	0.197746	0.00447594	7.95724	0.179038	31.7417
	Rep3D-R1-M	Danthonie	1	3		1.1025	4.96125	0.248062	123.4	0.941601	1.16194	1295.12	0.840702	0.474402	0.00976841	3.93788	0.0886024	10.5391	1119.27			1.02	4.59	0.2295	2.3	1.21253	0.0278881	496.329	0.548105	0.181805	0.000152856	0.066604	0.00149859	0.273413	22.549		0.25	1.125	0.05625	246.5	0.284367	0.700965	441.49	0.528018	0.161718	0.00370122	6.57995	0.148049	28.0386
	Rep1D-R2-M	Danthonie	2	1		1.04	4.68	0.234	177.9	1.24434	2.21368	761.126	0.6451	0.2788	0.0142804	6.10275	0.137312	21.2854	1710.58			1.04	4.68	0.234	23.9	0.910908	0.217707	556.936	0.570306	0.204006	0.0012416	0.530596	0.0119384	2.09334	229.808		0.25	1.125	0.05625	682.2	0.224922	1.53442	273.093	0.466334	0.100034	0.00715551	12.7209	0.28622	61.3767
	Rep2D-R2-M	Danthonie	2	2		1	4.5	0.225	90.4	1.01869	0.920896	1208.96	0.809143	0.442843	0.00745136	3.31172	0.0745136	9.20896	904			1	4.5	0.225	31	0.789457	0.244732	1072.8	0.759266	0.392966	0.00185816	0.825851	0.0185816	2.44732	310		0.25	1.125	0.05625	355.9	0.28922	1.02933	645.492	0.602744	0.236444	0.00620425	11.0298	0.24817	41.1734
	Rep3D-R2-M	Danthonie	2	3		1.0816	4.8672	0.24336	113.3	0.905616	1.02606	1267.08	0.83043	0.46413	0.00852073	3.50129	0.078779	9.48653	1047.52			1.0816	4.8672	0.24336	12	0.800641	0.0960769	1432.94	0.891185	0.524885	0.000856223	0.351834	0.00791627	0.888285	110.947		0.25	1.125	0.05625	480.4	0.249237	1.19733	453.963	0.532587	0.166287	0.00637684	11.3366	0.255074	47.8934
	Rep1D-R3-M	Danthonie	3	1		1.1025	4.96125	0.248062	174.6	1.12912	1.97143	679.937	0.615361	0.249061	0.0121314	4.89048	0.110036	17.8815	1583.67			1.1025	4.96125	0.248062	29.2	0.847422	0.247447	859.921	0.681289	0.314989	0.00168583	0.679599	0.015291	2.24442	264.853		0.25	1.125	0.05625	336.7	0.258885	0.871666	532.187	0.56124	0.19494	0.00489214	8.69714	0.195686	34.8666
	Rep2D-R3-M	Danthonie	3	2		0.9801	4.41045	0.220522	129.5	0.90478	1.17169	635.934	0.599243	0.232943	0.00702127	3.18392	0.0716383	11.9548	1321.29			0.9801	4.41045	0.220522	172.5	0.592639	1.0223	1343.82	0.858542	0.492242	0.00877689	3.98004	0.089551	10.4306	1760.02		0.25	1.125	0.05625	678.6	0.243582	1.65295	326.884	0.486037	0.119737	0.00803394	14.2826	0.321358	66.1179
	Rep3D-R3-M	Danthonie	3	3		1.0388	4.6746	0.23373	95.2	0.876992	0.834896	1383.37	0.873027	0.506727	0.00728887	3.1185	0.0701663	8.03712	916.442			1.0388	4.6746	0.23373	25.7	1.15908	0.297884	4.77036	0.368047	0.00174738	0.00109635	0.469068	0.010554	2.86757	247.401		0.25	1.125	0.05625	239	0.257331	0.615021	373.234	0.503016	0.136716	0.00309365	5.49983	0.123746	24.6008
	Rep1D-R4-M	Danthonie	4	1		1.02	4.59	0.2295	88.4	1.16506	1.02992	483.599	0.543442	0.177142	0.005597	2.43878	0.0548725	10.0972	866.667			1.02	4.59	0.2295	82.8	0.871851	0.721893	671.699	0.612343	0.246043	0.00442046	1.92613	0.0433379	7.07738	811.765		0.25	1.125	0.05625	295.1	0.213732	0.630723	715.81	0.628501	0.262201	0.0039641	7.04729	0.158564	25.2289
	Rep2D-R4-M	Danthonie	4	2		1.0605	4.77225	0.238613	103.1	0.834051	0.859907	996.959	0.731486	0.365186	0.0062901	2.63611	0.0593126	8.1085	972.183			1.0605	4.77225	0.238613	129.2	0.590522	0.762954	1543.73	0.931769	0.565469	0.00710897	2.9793	0.0670341	7.19429	1218.29		0.25	1.125	0.05625	100.6	0.289198	0.290933	338.621	0.490337	0.124037	0.00142655	2.53609	0.0570621	11.6373
	Rep3D-R4-M	Danthonie	4	3		1	4.5	0.225	48.6	1.00112	0.486546	1386.34	0.874117	0.507817	0.00425298	1.89021	0.0425298	4.86546	486			1	4.5	0.225	133.2	0.50105	0.667399	2799.04	1.39159	1.02529	0.00928744	4.12775	0.0928744	6.67399	1332		0.25	1.125	0.05625	103.8	0.301153	0.312597	683.923	0.616821	0.250521	0.00192816	3.42784	0.0771265	12.5039
[truncated: 37 more columns]

## Sheet: Statistiques
				Bleuet					Plante compétitrice
	Site	Ratio	Rep	Ndff	Ndff	Assimilation (Ndff/racine)	Assimilation (Ndff/biomass)		Ndff	Ndff	Assimilation (Ndff/racine)	Assimilation (Ndff/biomass)
				%	kg N / ha-1	mg N assimilé / kg racine	mg N assimilé / kg biomassdry		%	kg N / ha-1	mg N assimilé / kg racine	mg N assimilé / kg biomassdry
	Comptonie	1	1	26.2451	0.590514	31.8921	23.6517		.	.	.	.
	Comptonie	1	2	22.8934	0.515102	20.1527	17.0641		.	.	.	.
	Comptonie	1	3	17.0754	0.384195	21.6913	17.0271		.	.	.	.
	Comptonie	2	1	43.8442	0.986494	40.6835	32.9858		9.8359	0.221308	81.4829	43.1164
	Comptonie	2	2	24.7655	0.557225	34.8701	26.7561		5.79584	0.130406	316.521	59.6232
	Comptonie	2	3	20.34	0.457651	27.8309	22.6464		20.977	0.471982	206.286	83.3783
	Comptonie	3	1	32.64	0.7344	33.2729	25.82		7.46979	0.16807	122.144	40.8941
	Comptonie	3	2	42.3568	0.953028	42.4928	34.9132		12.3798	0.278545	88.0357	52.3496
	Comptonie	3	3	25.3742	0.57092	37.3345	29.3191		15.0715	0.33911	124.49	42.3387
	Comptonie	4	1	34.1259	0.767832	39.2071	30.5123		23.6541	0.532216	67.8501	45.7649
	Comptonie	4	2	30.1532	0.678447	24.3206	21.6456		14.5777	0.327999	76.7069	43.36
	Comptonie	4	3	36.6946	0.825628	31.3022	25.1168		10.9761	0.246963	84.8087	43.0076
	Danthonie	1	1	23.7721	0.534871	43.2744	26.7423		.	.	.	.
	Danthonie	1	2	24.2317	0.545213	48.011	32.0195		.	.	.	.
	Danthonie	1	3	20.5119	0.461518	46.8071	27.7905		.	.	.	.
	Danthonie	2	1	25.1639	0.566188	20.7486	17.0987		0.623455	0.0140277	194.83	46.4791
	Danthonie	2	2	25.2079	0.567179	39.8412	27.6325		0.912306	0.0205269	513.172	58.6483
	Danthonie	2	3	27.6546	0.622229	32.3808	23.801		0.864784	0.0194576	74.837	52.454
	Danthonie	3	1	17.4864	0.393443	29.2132	22.0181		1.33404	0.0300159	78.1664	46.26
	Danthonie	3	2	20.3981	0.458957	16.9082	14.7076		5.709	0.128453	181.43	52.0467
	Danthonie	3	3	19.1377	0.430598	45.0416	26.6367		1.16969	0.0263181	88.9124	48.4322
	Danthonie	4	1	10.7262	0.24134	20.4456	17.8652		4.83216	0.108724	84.1514	51.6805
	Danthonie	4	2	7.47967	0.168293	41.8222	25.1243		4.77766	0.107497	112.917	49.5313
	Danthonie	4	3	7.72505	0.173814	41.8626	26.3358		9.69064	0.218039	71.0689	49.5544
											81.8239
											141.908
