# Supplementary material for: Contrasting impacts of two weed species on lowbush blueberry fertilizer nitrogen uptake in a commercial field
Source: PLoS One. 2019 Apr 12;14(4):e0215253. doi: 10.1371/journal.pone.0215253 (PMC6461287; doi:10.1371/journal.pone.0215253)
Supplement: S2 Data — (CSV) [file pone.0215253.s006.csv]

species	companion species	Density_level	plot	plot_surface (m2)	AGBM (g/m2)	AGBM_Nconc (%)	RootBM (g/m2)	Root_Nconc (%)	PFNR (%)
Blueberry	Sweetfern	D1	P1	1	182	1.24	462.9	0.33	26.2
Blueberry	Sweetfern	D1	P2	1	127.64	1.28	639	0.19	22.9
Blueberry	Sweetfern	D1	P3	1	112.2	0.95	442.8	0.18	17.1
Blueberry	Sweetfern	D2	P1	1	177.7	1.81	606.2	0.52	43.8
Blueberry	Sweetfern	D2	P2	1	178.9	1.23	399.5	0.33	24.8
Blueberry	Sweetfern	D2	P3	1	141.3	0.99	411.1	0.25	20.3
Blueberry	Sweetfern	D3	P1	1	216.2	1.35	551.8	0.37	32.6
Blueberry	Sweetfern	D3	P2	1	191	1.15	560.7	0.25	42.4
Blueberry	Sweetfern	D3	P3	1	144.6	1.49	382.3	0.45	25.4
Blueberry	Sweetfern	D4	P1	1	225.7	1.44	489.6	0.53	34.1
Blueberry	Sweetfern	D4	P2	1	156.6	1.3	697.4	0.32	30.2
Blueberry	Sweetfern	D4	P3	1	277.4	1.19	659.4	0.41	36.7
Blueberry	Oatgrass	D1	P1	1	219	1.17	309	0.25	23.8
Blueberry	Oatgrass	D1	P2	1	112.9	1.02	283.9	0.28	24.2
Blueberry	Oatgrass	D1	P3	1	123.4	0.94	246.5	0.28	20.5
Blueberry	Oatgrass	D2	P1	1	177.9	1.24	682.2	0.22	25.2
Blueberry	Oatgrass	D2	P2	1	90.4	1.02	355.9	0.29	25.2
Blueberry	Oatgrass	D2	P3	1	113.3	0.91	480.4	0.25	27.7
Blueberry	Oatgrass	D3	P1	1	174.6	1.13	336.7	0.26	17.5
Blueberry	Oatgrass	D3	P2	1	129.5	0.9	678.6	0.24	20.4
Blueberry	Oatgrass	D3	P3	1	95.2	0.88	239	0.26	19.1
Blueberry	Oatgrass	D4	P1	1	88.4	1.17	295.1	0.21	10.7
Blueberry	Oatgrass	D4	P2	1	103.1	0.83	100.6	0.29	7.5
Blueberry	Oatgrass	D4	P3	1	48.6	1	103.8	0.3	7.7
Sweetfern	Blueberry	D1	P1	1	NA	NA	NA	NA	NA
Sweetfern	Blueberry	D1	P2	1	NA	NA	NA	NA	NA
Sweetfern	Blueberry	D1	P3	1	137.1	1.35	71.1	0.94	NA
Sweetfern	Blueberry	D2	P1	1	261.4	1.48	67.9	0.88	9.84
Sweetfern	Blueberry	D2	P2	1	186.5	0.63	10.3	1.21	5.8
Sweetfern	Blueberry	D2	P3	1	368.1	1.36	57.2	3.55	20.98
Sweetfern	Blueberry	D3	P1	1	292.8	1.2	34.4	0.93	7.47
Sweetfern	Blueberry	D3	P2	1	235.4	1.39	79.1	1.41	12.38
Sweetfern	Blueberry	D3	P3	1	581.4	1.22	68.1	0.97	15.07
Sweetfern	Blueberry	D4	P1	1	465.6	1.22	196.1	1.18	23.65
Sweetfern	Blueberry	D4	P2	1	369.5	1.23	106.9	1.12	14.58
Sweetfern	Blueberry	D4	P3	1	308.9	1.28	72.8	1.01	10.98
Oatgrass	Blueberry	D1	P1	1	NA	NA	NA	NA	NA
Oatgrass	Blueberry	D1	P2	1	NA	NA	NA	NA	NA
Oatgrass	Blueberry	D1	P3	1	2.3	1.21	NA	NA	NA
Oatgrass	Blueberry	D2	P1	1	23.9	0.91	1.8	0.4	0.62
Oatgrass	Blueberry	D2	P2	1	31	0.79	1	0.8	0.91
Oatgrass	Blueberry	D2	P3	1	12	0.8	6.5	0.61	0.86
Oatgrass	Blueberry	D3	P1	1	29.2	0.85	9.6	0.58	1.33
Oatgrass	Blueberry	D3	P2	1	172.5	0.59	17.7	0.69	5.71
Oatgrass	Blueberry	D3	P3	1	25.7	1.16	7.4	0.55	1.17
Oatgrass	Blueberry	D4	P1	1	82.8	0.87	32.3	0.67	4.83
Oatgrass	Blueberry	D4	P2	1	129.2	0.59	23.8	0.55	4.78
Oatgrass	Blueberry	D4	P3	1	133.2	0.5	76.7	0.47	9.69
